# Supplementary material for: Genome-wide association meta-analysis identifies five loci associated with postpartum hemorrhage
Source: Nat Genet. 2024 Jul 22;56(8):1597–603. doi: 10.1038/s41588-024-01839-y (PMC11319197; doi:10.1038/s41588-024-01839-y)
Supplement: Supplementary file 4 — Supplementary Tables. [file 41588_2024_1839_MOESM4_ESM.xlsx]

## Sheet: Content
S1	Supplementary Table 1. The contribution from each of the six Northern European cohorts. n.a. indicates the phenotype was not available in the cohort.
S2	Supplementary Table 2. Effect sizes (95% CI and P-value) for the lead variants of PPH for the atoni and retained placenta subtypes, respectively.
S3	Supplementary Table 3. LDSC statistics and inflation metrics
S4	Supplementary Table 4: Variants previously associated with traits in the GWAS catalog (p <5·10-8), and variants in strong LD (r2 > 0.8) with other variants.
S5	Supplementary Table 5. Post-partum hemorrhage (PPH) lead association sequence variants along with their correlated variants (r2>0.80) intersect with enhancer-like sequences (ELS) and CTCF binding sites as defined in ENCODE´s encyclopaedia of candidate cis-regulatory elements (cCRE).
S6	Supplementary Table 6. Enriched cCRE by Samples: PPH signals were tested for enrichment within cCREs of 1519 different samples representing 421 different tissues or cell types (UBERON and CL IDs). Shown are nominally significant results (P<0.05).
S7	Supplementary Table 7. GWA signals in cCREs: PPH signals were nominally enriched within cCREs found in four (out of 1519) samples representing three different tissues (uterus, urinary bladder and forelimb muscle). Shown are the lead sequence variants (columns) or their correlated variants that were found in overlap with cCREs as defined in each of the five samples.
S8	Supplementary Table 8. Enriched epimap: PPH signals were tested for enrichment within enhancers (A/G) as defined in 833 samples by Epimap. Shown are nominally significant results (P<0.05).
S9	Supplementary Table 9. Predicted gene targets, Epimap: PPH signals were most strongly enriched among enhancers (Active/Genic) found in uterus and three other tissues in Epimap*. Shown is the intersection for each PPH signal (lead variant and their correlated variants given r2>0.80) with enhancers in each of the most strongly enriched tissues where P<0.05, nominally significant, and the predicted …
S10	Supplementary Table 10. Haplotype effect estimates for the five PPH associated loci. Mnt: maternal non-transmitted; MT: maternal transmitted; PnT: paternal non-transmitted; PT: paternal transmitted
S11	Supplementary Table 11. Data sets used to generate summary statistics for genetic correlation analysis. ICE: deCODE genetics; GBR: UK Biobank; DNK: CHB/DBDS; FIN: FinnGen r7
S12	Supplementary Table 12: Effect sizes for the standardized polygenic risk scores of PPH and birth weight.
S13	Supplementary Table 13: Cohort definitions
S14	Supplementary Table 14: Danish Blood Donor Study Genomic Consortium
S15	Supplementary Table 15: FinnGen Consortium
S16	Supplementary Table 16: Estonian Biobank
S17	Supplementary Table 17: Nordic Collaboration for Womens and Reproductive Health

## Sheet: S1
PHENOTYPE	CHB/DBDS		EGCUT		DECODE		FINNGEN R6		MOBA		UK BIOBANK		TOTAL
	Cases	Controls	Cases	Controls	Cases	Controls	Cases	Controls	Cases	Controls	Cases	Controls	Cases	Controls
Early bleeding versus all pregnancies	10.648	70.923	10.013	23.475	388	55.588	6.380	140.681	n.a.	n.a.	1.469	12.227	28.898	302.894
Early bleeding in women giving birth	5.474	50.733	n.a.	n.a.	380	55.462	n.a.	n.a.	n.a.	n.a.	502	12.227	6.356	118.422
Antepartum bleeding	1.726	54.227	199	24.783	672	55.079	n.a.	n.a.	n.a.	n.a.	639	12.361	3.236	146.450
Postpartum hemorrhage	7.435	43.916	1.846	22.057	2.897	52.730	4.783	108.033	2.972	21.337	1.579	11.427	21.512	259.500
PPH – Atonic	4.597	43.916	995	22.713	1.895	53.623	1.600	108.033	2.739	21.549	1.222	11.975	13.048	261.809
PPH – Retained placenta	2.500	43.916	393	23.218	705	54.815	2.142	108.033	299	23.989	217	12.456	6.256	266.427

## Sheet: S2
CHR	RSID	ATONI	RETAINED PLACENTA	CASE-CASE GWAS
4	rs13141656	1.10 (1.08-1.13; 9.6e-16)	1.12 (1.06-1.19; 0.00019)	1.04 (0.99-1.09; 0.09)
6	rs12195857	1.10 (1.08-1.12; 2e-14)	1.12 (1.06-1.17; 4.8e-05)	1.03 (0.98-1.08; 0.26)
10	rs11591307	1.08 (1.05-1.10; 1.4e-09)	1.10 (1.02-1.18; 0.019)	1.05 (0.99-1.10; 0.08)
12	rs11067228	1.07 (1.05-1.10; 5e-09)	1.08 (1.04-1.13; 0.00053)	1.01 (0.97-1.06; 0.56)
X	rs2747025	0.91 (0.88-0.95; 3.1e-08)	0.92 (0.90-0.95; 2.1e-10)	1.05 (0.99-1.10; 0.05)

## Sheet: S3
PHENOTYPE	LDSC H2, OBSERVED SCALE (SE)	LDSC INTERCEPT	RATIO	MEAN CHI^2
Early bleeding in pregnancy, all outcomes	0.0144 (0.0017)	1.005	0.0688	1.08
Early bleeding in pregnancy, live birth as outcome	0.009 (0.0035)	0.9929	<0	1.02
Antepartum bleeding	0.0005 (0.0029)	0.9975	NA	1
Postpartum hemorrhage	0.0149 (0.002)	1.0175	0.176	1.10
Postpartum hemorrhage due to atony	0.0101 (0.0018)	1.0092	0.1437	1.06
Postpartum hemorrhage due to retained placenta	0.0088 (0.0018)	0.99	<0	1.05

## Sheet: S4
GWAS CATALOGUE STUDY ACCESSION	CHROMOSOME	LEAD VARIANT	GWAS TRAIT, AS LISTED IN THE GWAS CATALOG	VARIANT IN LD	R2
GCST90105038	6	rs12195857	Educational attainment	rs12200809	0.83
GCST90018934	10	rs11591307	Uterine fibroids	rs11008551	0.98
GCST009158	10	rs11591307	Uterine fibroids	rs10508765	0.96
GCST90239856	10	rs11591307	Uterine leiomyomata	rs7090544	0.97
GCST006979	12	rs11067228	Heel bone mineral density	rs11067228	1
GCST004093	12	rs11067228	Prostate-specific antigen levels	rs11067228	1
GCST000919	12	rs11067228	Serum prostate-specific antigen levels	rs11067228	1
GCST90258638	X	rs2747025	Endometriosis	rs5933091	1
GCST90018979	X	rs2747025	Serum creatinine levels	rs5933079	1
GCST90018934	X	rs2747025	Uterine fibroids	rs5930554	1
GCST009158	X	rs2747025	Uterine fibroids	rs12392108	1
GCST90239856	X	rs2747025	Uterine leiomyomata	rs5930554	1

## Sheet: S5
CCRE TYPE	CHR10:31660483:SG	CHR12:114656455:SG	CHR4:173807552:SG	CHR6:143642758:SG	CHRX:132131995:SG
CTCF-only-CTCF-bound					chrX:132231235:SG
dELS	chr10:31623817:IG.0:0, chr10:31623817:IG.0:1, chr10:31623818:M:2, chr10:31666087:SG		chr4:173807415:SG, chr4:173807552:SG		chrX:132294819:SG, chrX:132353729:IG:0, chrX:132353729:IG:1
dELS-CTCF-bound	chr10:31660483:SG				chrX:132369722:SG
pELS-CTCF-bound		chr12:114656455:SG		chr6:143678453:IG

## Sheet: S6
TISSUE /CELL LINE	ENCODE IDS	ANNOTATED PPH SIGNALS, N	P-VALUE	EXPECTED PROPORTION OF ANNOTATED PPH SIGNALS	GENOME COVERED (BP) BY ANNOTATION
uterus	ENCFF434PEE	5/5	0.00709	39%	62148258
uterus	ENCFF938GZV	4/5	0.02003	27%	28616727
urinary bladder	ENCFF225SLW	4/5	0.02326	29%	32611476
forelimb muscle	ENCFF193CYW	4/5	0.02412	29%	32101010

## Sheet: S7
TISSUE/CELL LINE	ENCODE IDS	CHR10:31660483:SG	CHR12:114656455:SG	CHR4:173807552:SG	CHR6:143642758:SG	CHRX:132131995:SG
uterus	uterus (ENCFF434PEE)	chr10:31623817:IG.0:0, chr10:31623817:IG.0:1, chr10:31623818:M:2, chr10:31660483:SG	chr12:114656455:SG	chr4:173807415:SG, chr4:173807552:SG	chr6:143678453:IG	chrX:132369722:SG
uterus	uterus (ENCFF938GZV)	chr10:31623817:IG.0:0, chr10:31623817:IG.0:1, chr10:31623818:M:2, chr10:31660483:SG	chr12:114656455:SG	chr4:173807415:SG, chr4:173807552:SG	chr6:143678453:IG
urinary bladder	urinary bladder	chr10:31623817:IG.0:0, chr10:31623817:IG.0:1, chr10:31623818:M:2, chr10:31660483:SG	chr12:114656455:SG	chr4:173807415:SG, chr4:173807552:SG	chr6:143678453:IG
	(ENCFF225SLW)
forelimb muscle	forelimb muscle	chr10:31623817:IG.0:0, chr10:31623817:IG.0:1, chr10:31623818:M:2		chr4:173807415:SG, chr4:173807552:SG	chr6:143678453:IG	chrX:132369722:SG
	(ENCFF193CYW)

## Sheet: S8
TISSUE/CELL LINE	EPIMAP IDS	ANNOTATED PPH SIGNALS, N	P-VALUE	EXPECTED PROPORTION OF ANNOTATED PPH SIGNALS	GENOME COVERED (BP) BY ANNOTATION
UTERUS	BSS01884	4/5	0.0085	22%	50940614
MESENDODERM DERIV	BSS01263	3/5	0.013	12%	22150855

## Sheet: S9
TISSUE / CELL-TYPE	10P11.22 (CHR10:31660483:SG)	12Q24.21 (CHR12:114656455:SG)	6Q24.2 (CHR6:143642758:SG)	XQ26.2 (CHRX:132131995:SG)	4Q34.1 (CHR4:173807552:SG)
UTERUS		TBX3 (chr12:114656455:SG)		FRMD7 (chrX:132120786:SG,chrX:132126844:SG), RAP2C (chrX:132266705:SG)
MESENDODERM_DERIV		TBX3 (chr12:114656455:SG)		FRMD7 (chrX:132120786:SG)

[truncated: 8 more sheets: S10, S11, S12, S13, S14, S15, S16, S17]
