# Supplementary material for: Genome-wide association meta-analysis identifies five loci associated with postpartum hemorrhage
Source: Nat Genet. 2024 Jul 22;56(8):1597–603. doi: 10.1038/s41588-024-01839-y (PMC11319197; doi:10.1038/s41588-024-01839-y)
Supplement: Supplementary file 5 — Statistical source data from MAGMA analysis. [file 41588_2024_1839_MOESM5_ESM.xlsx]

## Sheet: Figure2a
# MEAN_SAMPLE_SIZE = 38029
# TOTAL_GENES = 17676
# TEST_DIRECTION = one-sided, positive (set), one-sided, positive (covar)
# CONDITIONED_INTERNAL = gene size, gene density, inverse mac, log(gene size), log(gene density), log(inverse mac)
# CONDITIONED_HIDDEN = Average (covar)
VARIABLE	TYPE	NGENES	BETA	BETA_STD	SE	P
B cells	COVAR	17676	-0.009142	-0.022166	0.0043252	0.98272
NK cells	COVAR	17676	-0.0129	-0.032808	0.004167	0.99902
T cells	COVAR	17676	-0.013466	-0.035114	0.0041118	0.99947
Adipose tissue	COVAR	17676	0.010442	0.024362	0.0075107	0.082231
Adrenal gland	COVAR	17676	0.0089189	0.020566	0.0071886	0.10737
Appendix	COVAR	17676	0.0017602	0.0041509	0.0081819	0.41484
Bonemarrow	COVAR	17676	-0.017128	-0.040118	0.0050704	0.99963
Breast	COVAR	17676	0.00017504	0.00039713	0.0081466	0.49143
Cerebral cortex	COVAR	17676	-0.0020598	-0.0047897	0.0046968	0.6695
Cervix uterine	COVAR	17676	0.012305	0.028785	0.007924	0.06024
Colon	COVAR	17676	0.005433	0.012386	0.0076442	0.23863
Dendritic cells	COVAR	17676	-0.0080968	-0.021136	0.0041124	0.97551
Duodenum	COVAR	17676	0.0027613	0.0063611	0.0060464	0.32395
Endometrium	COVAR	17676	0.031948	0.074922	0.0081217	0.41994
Epididymis	COVAR	17676	0.0098537	0.02262	0.0062292	0.05685
Esophagus	COVAR	17676	0.00086004	0.001969	0.0064598	0.44704
Fallopiantube	COVAR	17676	0.015122	0.035355	0.0068206	0.013316
Gallbladder	COVAR	17676	0.016104	0.03761	0.0079058	0.020834
Granulocytes	COVAR	17676	-0.0077447	-0.020792	0.0036729	0.9825
Heartmuscle	COVAR	17676	0.0039623	0.0083893	0.0061395	0.25935
Kidney	COVAR	17676	-0.0013708	-0.0030712	0.0063517	0.58543
Liver	COVAR	17676	-0.0063734	-0.014011	0.0048687	0.90473
Lung	COVAR	17676	0.018102	0.042202	0.0077367	0.0096548
Lymphnode	COVAR	17676	-0.0011424	-0.0027328	0.0073305	0.56192
Monocytes	COVAR	17676	-0.0065302	-0.016879	0.0041187	0.94356
Ovary	COVAR	17676	0.011605	0.027463	0.0066272	0.039972
Pancreas	COVAR	17676	-0.0097534	-0.015407	0.0078181	0.89389
Parathyroid gland	COVAR	17676	0.01275	0.032186	0.005428	0.0094215
Placenta	COVAR	17676	0.0074063	0.017736	0.0065281	0.1283
Prostate	COVAR	17676	0.015393	0.035728	0.0077323	0.023259
Rectum	COVAR	17676	0.006694	0.015457	0.0073507	0.18125
Salivary gland	COVAR	17676	-0.0046443	-0.0092536	0.0074932	0.73231
Seminal vesicle	COVAR	17676	0.024892	0.057271	0.0075334	0.00047722
Skeletal muscle	COVAR	17676	0.0010243	0.00208	0.0048329	0.41608
Skin	COVAR	17676	-0.0048689	-0.010983	0.0059086	0.79504
Small intestine	COVAR	17676	0.004564	0.010523	0.0062185	0.2315
Smooth muscle	COVAR	17676	0.031219	0.074101	0.0081728	0.66999
Spleen	COVAR	17676	0.0047631	0.011486	0.0072179	0.25466
Stomach	COVAR	17676	-0.003936	-0.0086274	0.0074233	0.70202
Testis	COVAR	17676	-0.0041092	-0.0089833	0.0044681	0.82112
Thyroid gland	COVAR	17676	0.018108	0.044384	0.006924	0.0044623
Tonsil	COVAR	17676	-0.0086406	-0.020612	0.0067798	0.89874
Urinary bladder	COVAR	17676	0.011948	0.028247	0.008775	0.086671

## Sheet: Figure2b
# MEAN_SAMPLE_SIZE = 35557
# TOTAL_GENES = 17498
# TEST_DIRECTION = one-sided, positive (set), one-sided, positive (covar)
# CONDITIONED_INTERNAL = gene size, gene density, inverse mac, log(gene size), log(gene density), log(inverse mac)
# CONDITIONED_HIDDEN = Average (covar)
VARIABLE	TYPE	NGENES	BETA	BETA_STD	SE	P
Alveolar cells type1	COVAR	17498	0.0033677	0.0082558	0.0047344	0.23844
Alveolar cells type2	COVAR	17498	0.0035265	0.0081305	0.005582	0.26377
B-cells	COVAR	17498	-0.0088427	-0.021553	0.0055845	0.94333
Basal glandular cells	COVAR	17498	-0.0026378	-0.0065245	0.0068061	0.65083
Basal keratinocytes	COVAR	17498	-0.00045679	-0.0011274	0.0057297	0.53177
Bipolar cells	COVAR	17498	0.00014794	0.00033497	0.0044061	0.48661
Cardiomyocytes	COVAR	17498	0.0025771	0.0058865	0.0045608	0.28603
Cholangiocytes	COVAR	17498	-0.0010054	-0.0024787	0.005271	0.57564
Ciliated cells	COVAR	17498	0.0029137	0.0070973	0.0043385	0.25093
Club cells	COVAR	17498	0.0030911	0.007098	0.005544	0.28857
Collectingduct cells	COVAR	17498	0.0040605	0.0096234	0.0056852	0.23755
Conephotoreceptor cells	COVAR	17498	0.0013882	0.0032881	0.0037116	0.3542
Cytotrophoblasts	COVAR	17498	-0.004145	-0.010641	0.0057088	0.7661
Distaltubular cells	COVAR	17498	-0.00084489	-0.0021666	0.0044467	0.57535
Ductal cells	COVAR	17498	0.0059169	0.014745	0.0067141	0.18909
Earlyspermatids	COVAR	17498	-0.0034146	-0.0089596	0.0028456	0.88491
Endothelial cells	COVAR	17498	0.023456	0.055591	0.0073534	0.00071319
Enterocytes	COVAR	17498	0.0025595	0.0066676	0.0048374	0.29837
Erythroid cells	COVAR	17498	-0.010394	-0.023857	0.0033189	0.99913
Exocrineglandular cells	COVAR	17498	-0.0014073	-0.0035953	0.0058441	0.59514
Extravillous trophoblasts	COVAR	17498	-0.0039957	-0.010453	0.0053287	0.77332
Fibroblasts	COVAR	17498	0.014763	0.034606	0.0075817	0.025763
Glandular cells	COVAR	17498	0.00026706	0.00065605	0.0069411	0.48465
Hepatocytes	COVAR	17498	-0.0029714	-0.0078673	0.0042379	0.75839
Hofbauer cells	COVAR	17498	-0.006749	-0.01703	0.005633	0.88456
Horizontal cells	COVAR	17498	0.0029439	0.0069445	0.0039815	0.22984
Intestinalendocrine cells	COVAR	17498	0.0088945	0.021642	0.0053725	0.048915
Ito cells	COVAR	17498	0.012206	0.028827	0.0056106	0.014802
Kupffer cells	COVAR	17498	-0.0029235	-0.0073271	0.0050441	0.7189
Latespermatids	COVAR	17498	-0.00202	-0.0052851	0.002877	0.75869
Leydig cells	COVAR	17498	0.010085	0.023663	0.0057849	0.040648
Macrophages	COVAR	17498	-0.0055821	-0.013831	0.0062313	0.81482
Melanocytes	COVAR	17498	0.0036955	0.0090325	0.0054161	0.24753
Mucussecreting cells	COVAR	17498	0.0045689	0.011434	0.0056907	0.21103
Mullerglia cells	COVAR	17498	0.0051473	0.012011	0.0049288	0.14817
Pancreaticendocrine cells	COVAR	17498	-0.0024791	-0.0063036	0.0059534	0.66144
Paneth cells	COVAR	17498	0.0048944	0.012681	0.0049409	0.16095
Peritubular cells	COVAR	17498	0.0060214	0.014312	0.005412	0.13294
Proximaltubular cells	COVAR	17498	-0.0048325	-0.012481	0.0048909	0.83843
Rodphotoreceptor cells	COVAR	17498	0.00012525	0.00028963	0.0044199	0.4887
Sertoli cells	COVAR	17498	0.0067153	0.017117	0.0040273	0.047723
Smoothmuscle cells	COVAR	17498	0.022843	0.055013	0.0065598	0.00024919
Spermatocytes	COVAR	17498	-0.0053504	-0.01286	0.0039	0.91495
Spermatogonia	COVAR	17498	-0.010576	-0.023194	0.0050903	0.98113
Suprabasal keratinocytes	COVAR	17498	-0.002556	-0.0063879	0.0055999	0.67596
Syncytiotrophoblasts	COVAR	17498	-0.0031797	-0.0084546	0.0050236	0.73661
T-cells	COVAR	17498	-0.013888	-0.034086	0.0057893	0.99177
Undifferentiated cells	COVAR	17498	0.00058816	0.0014637	0.0060444	0.46124
Urothelial cells	COVAR	17498	-0.005075	-0.013119	0.0059379	0.80363
Granulocytes	COVAR	17498	0.0031316	0.0076232	0.0050612	0.26805
Monocytes	COVAR	17498	-0.0050363	-0.01331	0.0050346	0.84142
