# Supplementary material for: Genome-wide association meta-analysis identifies five loci associated with postpartum hemorrhage
Source: Nat Genet. 2024 Jul 22;56(8):1597–603. doi: 10.1038/s41588-024-01839-y (PMC11319197; doi:10.1038/s41588-024-01839-y)
Supplement: Supplementary file 6 — Statistical source data from LDSC genetic correlation analysis. [file 41588_2024_1839_MOESM6_ESM.xlsx]

## Sheet: Figure3a
rg	se	A	B
1.2289	0.1751	Early bleeding, any outcome	Early bleeding, live birth
-0.0129	0.1101	Early bleeding, any outcome	Postpartum hemorrhage, atoni
-0.0391	0.0914	Early bleeding, any outcome	Postpartum hemorrhage
-0.158	0.124	Early bleeding, any outcome	Postpartum hemorrhage, retained placenta
0.1052	0.1762	Early bleeding, live birth	Postpartum hemorrhage, atoni
0.1998	0.1598	Early bleeding, live birth	Postpartum hemorrhage
0.2536	0.2093	Early bleeding, live birth	Postpartum hemorrhage, retained placenta
0.7691	0.1442	Postpartum hemorrhage, atoni	Postpartum hemorrhage, retained placenta
0.9807	0.0284	Postpartum hemorrhage	Postpartum hemorrhage, atoni
0.9154	0.0656	Postpartum hemorrhage	Postpartum hemorrhage, retained placenta

## Sheet: Figure3b
Phenotype	rg	se	Category
Uterine fibroids	-0.171	0.0546	Reproduction
Endometriosis	-0.0814	0.0705	Reproduction
Gestational diabetes	0.1252	0.1144	Reproduction
Birth weight, fetal	0.2745	0.0449	Reproduction
Birth weight, maternal	0.4682	0.0449	Reproduction
Gestational age, maternal	0.3134	0.1007	Reproduction
Gestational age, fetal	0.1409	0.0967	Reproduction
BMI	0.0123	0.0375	Socioeconomic
Smoking	-0.0124	0.0415	Socioeconomic
Alcohol dependence	0.0874	0.0608	Socioeconomic
Education, years	0.055	0.0396	Socioeconomic
Risk taking	-0.0495	0.0483	Socioeconomic
HDL Cholesterol	-0.0818	0.0352	Socioeconomic
Type 2 diabetes	-0.065	0.0472	Socioeconomic
Systolic blood pressure	-0.0688	0.0474	Socioeconomic
Diastolic blood pressure	-0.0055	0.0488	Socioeconomic
Hypertension	-0.0107	0.0442	Cardiovascular diseases
Coronary artery disease	-0.0647	0.037	Cardiovascular diseases
Myocardial infarction	-0.0769	0.0431	Cardiovascular diseases
Atrial fibrilation	0.0942	0.0407	Cardiovascular diseases
Heart failure	0.056	0.0584	Cardiovascular diseases
PTSD	-0.1092	0.1019	Mental disorders
Stress	-0.0599	0.0889	Mental disorders
Major depression	0.0382	0.0541	Mental disorders
Asthma	-0.0319	0.0522	Other
Hypothyroidism	0.017	0.0588	Other
Cholelithiasis	0.1453	0.0832	Other

## Sheet: Figure3c
Phenotype	rg	se	Category
Spontaneous abortion	0.5824	0.1355	Reproduction
Uterine fibroids	0.2083	0.0594	Reproduction
Endometriosis	0.5119	0.0746	Reproduction
BMI	0.1436	0.0342	Socioeconomic
Smoking	0.1255	0.0458	Socioeconomic
Alcohol dependence	0.4525	0.0636	Socioeconomic
Education, years	-0.4013	0.0464	Socioeconomic
Risk taking	0.1886	0.0519	Socioeconomic
HDL Cholesterol	-0.1633	0.0369	Socioeconomic
Type 2 diabetes	0.35	0.0474	Socioeconomic
Systolic blood pressure	0.0935	0.038	Socioeconomic
Diastolic blood pressure	0.0971	0.0396	Socioeconomic
Hypertension	0.4237	0.0456	Cardiovascular diseases
Coronary artery disease	0.4178	0.0465	Cardiovascular diseases
Myocardial infarction	0.357	0.0519	Cardiovascular diseases
Atrial fibrilation	0.2313	0.0483	Cardiovascular diseases
Heart failure	0.5413	0.0606	Cardiovascular diseases
Stroke ischemic	0.4308	0.0731	Cardiovascular diseases
Stroke intracerebral hemorrhage	0.4782	0.1806	Cardiovascular diseases
PTSD	0.7591	0.1202	Mental disorders
Stress	0.4438	0.0858	Mental disorders
Major depression	0.3533	0.0602	Mental disorders
Asthma	0.2919	0.0503	Other
Hypothyroidism	0.1804	0.0467	Other
Cholelithiasis	0.4195	0.0672	Other
